# Supplementary material for: Salinity significantly affects methane oxidation and methanotrophic community in Inner Mongolia lake sediments
Source: Front Microbiol. 2023 Jan 6;13:1067017. doi: 10.3389/fmicb.2022.1067017 (PMC9853545; doi:10.3389/fmicb.2022.1067017)
Supplement: Supplementary file 1 [file Table_1.XLSX]

## Sheet: Table S1
TABLE S1 | Location and basic climate information of sampling site
Samples	Samples Abbreviation	Districts	Regions type	Longitude (E)	Latitude (N)	Types of climates	Average annual precipitation (mm)	Average annual temperature (℃)
Wusulangzi lake	WSLZ	Hulun Buir	forest	120°20′	47°17′	Middle temperate subhumid continental monsoon climate	460	-3.1
Hulun Lake	HLH	Hulun Buir	steppe	117°39′	49°17′	Middle temperate continental climate	269	-0.4（-0.5）
Xilinhe	XLH	Xilin Gol League	steppe	117°12′	44°39′	Middle temperate Semi-arid continental monsoon climate	300	0～3
Zagesitai Lake	ZGST	Xilin Gol League	steppe	116°52′	43°41′	Middle temperate Semi-arid continental monsoon climate	265.7~386	-0.2～2
Chagannaoer lake	CGNE	Xilin Gol League	steppe	115°5′	43°32′	Middle temperate Semi-arid continental climate	280	1.3
Daihai Lake	DH	LiangCheng	steppe	112°39′	40°33′	Temperate semi-arid continental monsoon climate	419.6	5.1
Wuliangsuhai Lake	WLSH	Urad Front Banner	steppe	108°42′	40°46′	Middle temperate semi-wet and dry monsoon climate	240	6.89
Hongjiannao Lake	HJN	Ejin Horo Banner	desert	109°54′	39°07′	Middle temperate Semi-arid continental monsoon climate	400	9.5
Tonggunaoer Lake	TGNE	Alxa Left Banner	desert	105°08′	38°42′	Temperate desert arid continental climate	131.1	8.3
Bagedabusu Lake	BGDBS	Alxa Left Banner	desert	104°56′	38°39′	Temperate desert arid continental climate	80-220	7.2
Badan (Fresh water) Lake	BD	Alxa right flag	desert	102°21′	39°33′	Extremely arid continental climate	40~100	1～8
Badan (Salt water) lake	BDS	Alxa right flag	desert	102°21′	39°33′	Extremely arid continental climate	40~100	1～8
Juyanhai Lake	JYH	Ejina	desert	101°15′	42°20′	Temperate continental desert climate	33.9	9.5

## Sheet: Table S2
TABLE S2 | PCR amplification primers and reaction conditions
	Target gene	Primer name	Primer sequence(5＇- 3＇)	Length of amplicon	Conventional PCR	Reference
PCR	pmoA	189F	GGNGACTGGGACTTCTGG	472bp	3 min at 95℃, followed by 30 cycles of 60 s at 95℃, 60s at 55℃ and 40 s at 72℃	Costello et al. (1999)
		mb661R	CCGGMGCAACGTCYTTACC
qPCR	pmoA	189F	GGNGACTGGGACTTCTGG	---	30s at 95℃, followed by 35 cycles of 30 s at 95℃, 45s at 53℃ and 45s at 72℃with plate read; Melt curve 65℃ to 95.0℃, increment 0.5℃, 0.05+ piate read
		mb661R	CCGGMGCAACGTCYTTACC
Costello, A.M., Lidstrom, M.E., 1999. Molecular characterization of functional and phylogenetic genes from natural populations of methanotrophs in lake sediments. Applied and Environmental Microbiology 65:5066-5074

## Sheet: Table S3
TABLE S3 | Lake sediments methanotrophs (pmoA) diversity and richness indexes of Inner Mongolia in terms of salinity gradient
	BDS	HLH	DH	HJN	BGDBS	TGNE	JYH	ZGST	WSLZ	WLSH	CGNE	XLH	BD
Raw reads	69684	69443	59233	68116	57365	33222	57096	66657	63757	53486	58271	55629	64900
Effective reads	5265	68646	55344	60677	34366	17214	57080	66537	63659	52469	57687	18501	40847
OTUs	7	61	27	24	9	14	30	43	56	36	49	51	28
Shannon	1.40±0.01	1.15±0.97	1.54±0.37	0.27±0.17	1.08±0.30	2.47±0.20	0.29±0.06	2.81±0.06	2.34±0.17	2.32±0.24	2.33±0.78	3.19±0.00	2.85±017
Simpson	0.50±0.01	0.28±0.24	0.53±0.13	0.06±0.04	0.44±0.15	0.77±0.05	0.06±0.01	0.80±0.01	0.66±0.04	0.70±0.06	0.67±0.12	0.82±0.00	0.82±0.02
Sobs	7.00±0.82	31.33±18.93	20.00±0.82	13.00±7.07	5.67±1.89	9.67±2.05	20.00±3.74	34.00±2.16	45.33±5.56	22.67±6.02	30.67±11.84	51.00±0.82	22.50±2.86
Ace	7±0.01	33.09±17.84	20.45±0.94	19.18±11.24	7.00±3.30	0.00±0.00	23.20±4.48	40.15±4.14	50.21±4.89	25.18±7.68	32.96±12.03	53.88±0.82	24.50±3.63
Chao 1	7.00±0.00	32.33±18.15	20.17±1.03	15.67±6.64	5.67±1.89	10.33±2.49	22.90±6.83	42.92±10.51	49.56±6.27	28.00±12.83	31.67±11.95	53.00±0.82	22.50±2.86
Coverage (%)	100.00±0.00	100.00±0.00	100.00±0.00	100.00±0.00	100.00±0.00	99.98±0.00	99.98±0.00	99.97±0.00	99.97±0.00	99.97±0.00	100.00±0.00	99.97±0.00	99.96±0.00

## Sheet: Table S4
TABLE S4 | Relative abundance of methanotrophs in lake sediments of Inner Mongolia based on class and geuns level
		ALL	HRS	HOS	BDS	HLH	DH	HJN	BGDBS	TGNE	JYH	ZGST	WSLZ	WLSH	CGNE	XLH	BD
Type	Type I methanotrophs	0.377476	0.163458	0.591494	0.039886	0.125834	0.35348	0.0268471	0.189257	0.39799	0.0109145	0.662458	0.615247	0.574301	0.518956	0.646019	0.531985
	Type II methanotrophs	0.598149	0.83598	0.360319	0.960114	0.872462	0.644623	0.972873	0.810743	0.60201	0.989033	0.33437	0.373631	0.424841	0.467315	0.35317	0.208583
	Others	0.0243745	0.00056205	0.048187	0	0.0017044	0.00189722	0.000280172	0	0	5.25578e-05	0.00317117	0.0111218	0.000857649	0.0137293	0.000810767	0.259432
Class	Gammaproteobacteria	0.357618	0.163675	0.583885	0.039886	0.125834	0.35348	0.0283637	0.189257	0.39799	0.0109145	0.636503	0.597386	0.574301	0.517864	0.645371	0.531887
	Alphaproteobacteria	0.616312	0.835735	0.360319	0.960114	0.872462	0.644623	0.971163	0.810743	0.60201	0.989033	0.33437	0.373631	0.424841	0.467315	0.35317	0.208583
	Verrucomicrobiae	7.5328e-06	0	1.63211e-05	0	0	0	0	0	0	0	0	0	0	0	0	9.79264e-05
	Others	0.026062	0.0005896	0.0557799	0	0.0017044	0.00189722	0.00047302	0	0	5.25578e-05	0.0291267	0.0289825	0.000857649	0.0148214	0.00145938	0.259432
Genus	Methylosinus	0.538499	0.793589	0.28341	0.763153	0.833377	0.644117	0.970631	0.800122	0.575694	0.968027	0.27738	0.315556	0.184128	0.41635	0.323874	0.183171
	Methylococcus	0.214424	0.014921	0.413926	0.0376068	0.0124843	0.0275911	0.0177332	0	0.0045312	0.00450245	0.555991	0.575205	0.482151	0.342798	0.137884	0.389527
	Methylocystis	0.05965	0.042391	0.076909	0.196961	0.0390846	0.000505927	0.00224138	0.010621	0.0263158	0.0210056	0.0569908	0.0580751	0.240714	0.0509647	0.0292957	0.0254119
	Methylomicrobium	0.042134	0.075293	0.008974	0	0.0196807	0.228245	0.00690542	0.176104	0.0956779	0.000437982	0	4.71261e-05	7.62355e-05	0.0427826	0.0108643	7.34448e-05
	Methylomonas	0.041339	0.015682	0.066996	0	0.0186755	0.000162619	0	0.0129197	0.0763332	0.00168185	0.000375731	0.000973939	5.71766e-05	0.0354499	0.356575	0.00854408
	Methylobacter	0.031795	0.013819	0.049771	0.0022792	0.0371762	0.0562121	8.24035e-05	0.000232788	0.000174277	0.000578136	0.0725461	0.0127869	0.0428825	0.0368714	0.112534	0.0210052
	Methyloparacoccus	0.02386	0.032313	0.015407	0	0.0182968	0.00354149	9.88843e-05	0	0.204252	0	0.00196883	0.000109961	0.0470754	0.0392289	0.00356737	0.000489632
	Methylotetracoccus	0.009475	0	0.01895	0	0	0	0	0	0	0	1.50292e-05	0.00012567	0	0.00632725	0	0.107229
	Methyloumidiphilus	0.006172	0.000179	0.012164	0	0	0	0.00123605	0	0	1.75193e-05	0.0302989	0.0257466	0	0.00169882	0.0152424	0
	Methylocaldum	0.003657	0.007247	6.6e-05	0	0.00321942	0.0360653	0.000791074	0	0.0103404	0.000315347	7.51462e-05	7.85435e-05	0.000190589	0	5.40511e-05	0
	Methylosarcina	0.003047	0.002626	0.003469	0	0.0136934	0.0014455	0	0	0	0.00324107	4.50877e-05	0	0	0.0094302	0.00859413	0.00274194
	Methylomagnum	0.001281	0.001043	0.001518	0	0.000480727	0	0	0	0.00668061	0.000140154	0.0010821	0	0.00162	0.00422972	0	0.00217886
	Crenothrix	0.000165	0.000233	9.7e-05	0	0.00163156	0	0	0	0	0	0	1.57087e-05	0.000152471	3.46699e-05	0.000378358	0
	Methylovulum	9.2e-05	4.3e-05	0.00014	0	8.74049e-05	0.000216826	0	0	0	0	6.01169e-05	0.000157087	9.52944e-05	0.00010401	0.000324307	9.79264e-05
	Methyloglobulus	2.1e-05	4.2e-05	0	0	0.00029135	0	0	0	0	0	0	0	0	0	0	0
	Methylogaea	8e-06	1.7e-05	0	0	0.00011654	0	0	0	0	0	0	0	0	0	0	0
	Verrucomicrobia bacteria	8e-06	0	1.6e-05	0	0	0	0	0	0	0	0	0	0	0	0	9.79264e-05
	Uncultured methanotrophic bacteria	0.024375	0.000562	0.048187	0	0.0017044	0.00189722	0.000280172	0	0	5.25578e-05	0.00317117	0.0111218	0.000857649	0.0137293	0.000810767	0.259432
ALL: all lake sediment samples; HRS: hyposaline sediment samples，including BDS, HLH, DH, HJN, BGDBS, TGNE and JYH; HOS: hypersaline sediment samples, including ZGST, WSLZ, WLSH, CGNE, XLH, BD.

## Sheet: Table S5
TABLE S5 | Results of Pearson correlation analysis among different methanotrophs based on geuns level
	Type I methanotrophs	Type II methanotrophs	Methylosinus	Methylococcus	Methylobacter	Methylocystis	Methylosarcina	Methylomonas	Methylomicrobium	Methylocaldum	Methylogaea	Methylomagnum	Methyloglobulus	Methylovulum	Crenothrix	Methyloparacoccus	Methyloumidiphilus	Methylotetracoccus	Verrucomicrobia bacteria	Uncultured pmoA bacteria
Type I methanotrophs	1	-1.000**	-.941**	.747**	0.194	0.142	-0.061	0.141	-0.145	-0.07	-0.055	0.255	-0.191	0.285	-0.161	0.12	.371*	.423**	0.315	-0.313
Type II methanotrophs	-1.000**	1	.941**	-.747**	-0.194	-0.142	0.061	-0.141	0.145	0.07	0.055	-0.255	0.191	-0.285	0.161	-0.12	-.371*	-.423**	-0.315	0.313
Methylosinus	-.941**	.941**	1	-.749**	-0.312	-0.19	0.077	-0.128	0.206	0.118	0.025	-0.221	0.216	-0.251	0.186	-0.099	-.346*	-.382*	-0.286	0.174
Methylococcus	.747**	-.747**	-.749**	1	0.116	0.312	0.047	0.13	-0.285	-0.207	-0.12	0.16	-0.128	0.294	-0.08	-0.079	0.285	0.305	0.241	-0.157
Methylobacter	0.194	-0.194	-0.312	0.116	1	-0.129	.416**	.520**	-0.012	0.293	0.031	-0.134	0.108	.470**	0.171	-0.14	.334*	-0.06	0.014	-0.198
Methylocystis	0.142	-0.142	-0.19	0.312	-0.129	1	-0.067	-0.1	-0.179	-0.13	-0.087	0.013	0.085	-0.128	0.073	-0.002	-0.054	-0.076	-0.069	.419**
Methylosarcina	-0.061	0.061	0.077	0.047	.416**	-0.067	1	.347*	-0.028	0.006	0.155	-0.058	.578**	.462**	.616**	0.06	-0.089	-0.014	0.007	-0.16
Methylomonas	0.141	-0.141	-0.128	0.13	.520**	-0.1	.347*	1	-0.062	-0.026	-0.066	-0.013	0.034	.541**	0.147	0.116	0.2	-0.084	-0.057	-0.116
Methylomicrobium	-0.145	0.145	0.206	-0.285	-0.012	-0.179	-0.028	-0.062	1	.368*	-0.071	-0.113	0.017	0.016	-0.001	0.149	-0.217	-0.135	-0.096	-0.137
Methylocaldum	-0.07	0.07	0.118	-0.207	0.293	-0.13	0.006	-0.026	.368*	1	-0.043	-0.111	0.041	-0.049	0.027	0.133	-0.141	-0.083	-0.06	-0.088
Methylogaea	-0.055	0.055	0.025	-0.12	0.031	-0.087	0.155	-0.066	-0.071	-0.043	1	0.026	-0.026	-0.11	-0.035	-0.044	-0.087	-0.05	-0.036	-0.053
Methylomagnum	0.255	-0.255	-0.221	0.16	-0.134	0.013	-0.058	-0.013	-0.113	-0.111	0.026	1	-0.067	-0.084	-0.074	.487**	-0.085	0.135	0.15	-0.108
Methyloglobulus	-0.191	0.191	0.216	-0.128	0.108	0.085	.578**	0.034	0.017	0.041	-0.026	-0.067	1	0.249	.989**	0.059	-0.087	-0.05	-0.036	-0.053
Methylovulum	0.285	-0.285	-0.251	0.294	.470**	-0.128	.462**	.541**	0.016	-0.049	-0.11	-0.084	0.249	1	.342*	-0.038	.317*	0.05	0.136	-0.179
Crenothrix	-0.161	0.161	0.186	-0.08	0.171	0.073	.616**	0.147	-0.001	0.027	-0.035	-0.074	.989**	.342*	1	0.065	-0.06	-0.067	-0.048	-0.066
Methyloparacoccus	0.12	-0.12	-0.099	-0.079	-0.14	-0.002	0.06	0.116	0.149	0.133	-0.044	.487**	0.059	-0.038	0.065	1	-0.198	-0.127	-0.091	-0.118
Methyloumidiphilus	.371*	-.371*	-.346*	0.285	.334*	-0.054	-0.089	0.2	-0.217	-0.141	-0.087	-0.085	-0.087	.317*	-0.06	-0.198	1	-0.164	-0.118	-0.166
Methylotetracoccus	.423**	-.423**	-.382*	0.305	-0.06	-0.076	-0.014	-0.084	-0.135	-0.083	-0.05	0.135	-0.05	0.05	-0.067	-0.127	-0.164	1	.882**	-0.042
Verrucomicrobia bacteria	0.315	-0.315	-0.286	0.241	0.014	-0.069	0.007	-0.057	-0.096	-0.06	-0.036	0.15	-0.036	0.136	-0.048	-0.091	-0.118	.882**	1	-0.001
Uncultured pmoA bacteria	-0.313	0.313	0.174	-0.157	-0.198	.419**	-0.16	-0.116	-0.137	-0.088	-0.053	-0.108	-0.053	-0.179	-0.066	-0.118	-0.166	-0.042	-0.001	1
** P<0.01; * P<0.05.

## Sheet: Table S6
TABLE S6 | Co-occurrence networks properties of methanotrophic community obtained
Network property	ALL	HRS	HOS
Total number of nodes	50	50	62
Total number of edgess	328	334	450
Number of positive correlations	135 (41.16%)	158 (52.69%)	287 (63.78%)
Number of negative correlations	193 (58.84%)	176(47.31%)	163 (36.22%)
Efficiency	0.747	0.742	0.775
Edgess density	0.268	0.273	0.238
Average clustering coefficient	0.441	0.557	0.344
Average path distance	1.956	1.925	1.92
Geodesic distance(Network diameter)	1.668	1.656	1.687
Average clustering coefficient	0.441	0.557	0.344
Centralization of degree	0.295	0.332	0.347
Centralization of betweenness	0.074	0.086	0.044
Centralization of eigenvector centrality	0.132	0.15	0.151
Average degree	13.12	13.36	14.516
ALL: all lake sediment samples; HRS: hyposaline sediment samples，including BDS, HLH, DH, HJN, BGDBS, TGNE and JYH; HOS: hypersaline sediment samples, including ZGST, WSLZ, WLSH, CGNE, XLH, BD.

## Sheet: Table S7
TABLE | S7 The potential keystone OTUs in each network. peripherals (Zi ≤ 2.5; Pi ≤ 0.62); connectors (Zi ≤ 2.5;Pi > 0.62); module hubs (Zi > 2.5; Pi ≤ 0.62); network hubs (Zi > 2.5; Pi > 0.62)
	OTU ID	No. module	Zi	Pi	Relative abundance (%)	Type	Genus	Group
ALL	OTU547	0	-0.747053	0.622449	0.011	connector	Methylobacter	TypeIa
	OTU886	1	-0.264327	0.664062	0.018	connector	Methylobacter	TypeIa
	OTU1236	1	1.12339	0.634921	0.055	connector	Methylobacter	TypeIa
	OTU1292	2	0.501471	0.632812	0.207	connector	Methylobacter	TypeIa
	OTU838	2	1.31636	0.653061	0.43	connector	Methylobacter	TypeIa
	OTU128	2	0.908917	0.642012	0.795	connector	Methylotetracoccus	TypeIa
	OTU474	1	-0.7269	0.641975	3.457	connector	Methylomicrobium	TypeIa
	OTU1219	0	0.061522	0.621038	0.493	connector	Methyloumidiphilus	TypeIa
	OTU1284	1	0.198246	0.653061	1.734	connector	Methylococcus	TypeIb
	OTU1295	1	1.12339	0.648148	0.089	connector	Methylococcus	TypeIb
	OTU486	0	-1.75777	0.64	54.116	connector	Methylosinus	TypeⅡ
	OTU849	2	1.31636	0.655	4.945	connector	Methylocystis	TypeⅡ
	OTU1351	1	-1.65205	0.625	0.128	connector	Methylocystis	TypeⅡ
	OTU1291	1	1.12339	0.636678	0.012	connector	Methylocystis	TypeⅡ
HRS	OTU129	0	0.11	0.64	0.018	connector	Methylosarcina	TypeIa
	OTU886	0	-0.967	0.702	0.018	connector	Methylobacter	TypeIa
	OTU1239	0	0.11	0.672	<0.001	connector	Methylomonas	TypeIa
	OTU869	0	-2.044	0.625	0.017	connector	Methylobacter	TypeIa
	OTU1219	3	0	0.644	0.003	connector	Methyloumidiphilus	TypeIa
	OTU486	1	-1.853	0.625	80.232	connector	Methylosinus	TypeⅡ
HOS	OTU129	0	-0.463	0.648	0.18	connector	Methylosarcina	TypeIa
	OTU848	0	1.524	0.671	0.019	connector	Methylosarcina	TypeIa
	OTU474	3	0.095	0.625	0.016	connector	Methylomicrobium	TypeIa
	OTU1321	3	1.1	0.695	0.069	connector	Methylomicrobium	TypeIa
	OTU1340	0	1.524	0.671	0.808	connector	Methylomicrobium	TypeIa
	OTU577	1	0.656	0.671	0.889	connector	Methylobacter	TypeIa
	OTU838	1	-0.199	0.684	0.873	connector	Methylobacter	TypeIa
	OTU1230	2	1.967	0.672	0.018	connector	Methylobacter	TypeIa
	OTU1236	2	-1.101	0.691	0.108	connector	Methylobacter	TypeIa
	OTU1245	2	-0.078	0.656	0.011	connector	Methylobacter	TypeIa
	OTU1251	3	0.43	0.724	0.003	connector	Methylobacter	TypeIa
	OTU1292	1	-1.056	0.72	0.397	connector	Methylobacter	TypeIa
	OTU1293	2	-0.59	0.694	0.499	connector	Methylobacter	TypeIa
	OTU1231	3	0.43	0.698	0.041	connector	Methylomonas	TypeIa
	OTU1237	1	1.942	0.701	0.074	connector	Methylomonas	TypeIa
	OTU1338	0	1.524	0.671	0.001	connector	Crenothrix	TypeIa
	OTU1260	1	1.085	0.746	0.002	connector	Crenothrix	TypeIa
	OTU922	0	-0.684	0.675	1.653	connector	Methyloparacoccus	TypeIa
	OTU1256	3	0.095	0.712	0.117	connector	Methyloumidiphilus	TypeIa
	OTU1171	0	-0.684	0.622	0.012	connector	Methylovulum	TypeIa
	OTU893	2	-0.59	0.704	0.003	connector	Methylocaldum	TypeIb
	OTU1223	1	-0.628	0.745	19.964	connector	Methylococcus	TypeIb
	OTU1295	2	-1.101	0.734	0.177	connector	Methylococcus	TypeIb
	OTU1322	3	-0.908	0.625	0.027	connector	Methylococcus	TypeIb
	OTU1197	3	-0.239	0.683	0.315	connector	Methylococcus	TypeIb
	OTU1329	1	-0.199	0.694	1.193	connector	Methylococcus	TypeIb
	OTU1341	2	0.432	0.715	0.574	connector	Methylococcus	TypeIb
	OTU1194	2	-0.59	0.641	5.943	connector	Methylococcus	TypeIb
	OTU1278	1	-1.056	0.743	9.447	connector	Methylococcus	TypeIb
	OTU486	2	-0.078	0.641	28.097	connector	Methylosinus	TypeⅡ
	OTU837	0	-1.126	0.621	0.075	connector	Methylosinus	TypeⅡ
	OTU921	0	-0.684	0.639	0.422	connector	Methylosinus	TypeⅡ
	OTU168	1	-1.056	0.716	2.93	connector	Methylococcus	TypeIb
The role of node is characterized by its within-module connectivity (Zi) and among-module connectivity (Pi) according to Zhang et al. 2019. ALL: all lake sediment samples; HRS: hyposaline sediment samples，including BDS, HLH, DH, HJN, BGDBS, TGNE and JYH; HOS: hypersaline sediment samples, including ZGST, WSLZ, WLSH, CGNE, XLH, BD.
